# Supplementary material for: Effects of soccer instruction on the executive functions and agility of children in early childhood
Source: PLoS One. 2024 Oct 23;19(10):e0312265. doi: 10.1371/journal.pone.0312265 (PMC11498701; doi:10.1371/journal.pone.0312265)
Supplement: S1 Data — (XLSX) [file pone.0312265.s001.xlsx]

## Sheet: Sheet1
0:Woman 1:Man	o.Control group 1.Intervention group	Agility (pre)	Working memory (pre)	Elapsed time (pre)	Number of tasks (pre)	Number of correct answers (pre)	Flanker task PS （pre）	Agility (post)	Working memory (post)	Elapsed time (post)	Number of tasks (post)	Number of correct answers (post)	Flanker task PS （post）
0	0	16	8	38	8	8	0.210526	25	6	38	8	8	0.210526
0	0	15	11	47	8	7	0.130319	21	13	44	8	8	0.181818
0	0	20	13	28	8	8	0.285714	22	13	24	8	7	0.255208
0	0	11	6	46	8	8	0.173913	18	10	41	8	8	0.195122
0	0	15	12	44	8	8	0.181818	21	13	40	8	8	0.2
0	0	19	7	35	8	8	0.228571	24	13	44	8	8	0.181818
0	0	13	10	36	8	8	0.222222	19	16	26	8	7	0.235577
0	0	11	10	54	8	6	0.0833333	21	10	58	8	6	0.0775862
0	0	7	10	41	8	8	0.195122	15	13	39	8	8	0.205128
0	0	19	12	44	8	8	0.181818	26	13	34	8	8	0.235294
0	0	10	8	57	8	7	0.107456	21	13	38	8	8	0.210526
0	0	11	12	47	8	8	0.170213	21	11	50	8	8	0.16
0	0	19	11	40	8	8	0.2	26	12	30	8	8	0.266667
0	0	12	12	35	8	8	0.228571	22	15	36	8	8	0.222222
0	0	19	4	42	8	8	0.190476	26	9	31	8	8	0.258065
0	0	15	12	44	8	8	0.181818	23	15	47	8	8	0.170213
0	0	20	11	33	8	8	0.242424	25	11	47	8	8	0.170213
0	0	19	7	29	8	8	0.275862	21	8	32	8	8	0.25
0	0	12	9	48	8	8	0.166667	15	13	31	8	8	0.258065
0	0	18	14	42	8	8	0.190476	22	12	40	8	8	0.2
0	0	17	6	61	8	8	0.131148	19	10	50	8	8	0.16
1	0	13	9	54	8	8	0.148148	23	11	36	8	8	0.222222
1	0	19	10	56	8	7	0.109375	23	10	57	8	8	0.140351
1	0	10	12	63	8	7	0.0972222	17	15	43	8	8	0.186047
1	0	18	9	53	8	8	0.150943	22	13	52	8	8	0.153846
1	0	16	10	42	8	8	0.190476	12	11	40	8	8	0.2
1	0	11	13	66	8	8	0.121212	18	10	42	8	8	0.190476
1	0	18	11	38	8	8	0.210526	12	13	33	8	8	0.242424
1	0	13	12	42	8	8	0.190476	21	13	38	8	8	0.210526
1	0	9	11	36	8	8	0.222222	21	11	51	8	8	0.156863
1	0	14	5	49	8	7	0.125	16	9	40	8	7	0.153125
1	0	12	7	44	8	8	0.181818	13	11	78	8	8	0.102564
1	0	12	9	55	8	8	0.145455	26	12	46	8	8	0.173913
1	0	19	12	47	8	8	0.170213	31	14	31	8	8	0.258065
1	0	9	5	93	8	6	0.0483871	22	12	72	8	6	0.0625
1	0	17	12	45	8	8	0.177778	25	12	53	8	8	0.150943
1	0	10	7	39	8	8	0.205128	12	11	37	8	8	0.216216
1	0	18	10	51	8	6	0.0882353	17	13	49	8	7	0.125
1	0	21	12	45	8	8	0.177778	24	10	28	8	8	0.285714
0	1	14	12	45	8	8	0.177778	21	13	26	8	7	0.235577
0	1	18	12	40	8	8	0.2	23	15	34	8	8	0.235294
0	1	16	10	42	8	8	0.190476	22	13	38	8	8	0.210526
0	1	12	11	40	8	8	0.2	22	12	34	8	8	0.235294
0	1	17	10	45	8	8	0.177778	22	14	25	8	8	0.32
0	1	19	12	30	8	7	0.204167	24	12	32	8	8	0.25
0	1	15	9	37	8	8	0.216216	24	11	51	8	8	0.156863
0	1	19	15	35	8	8	0.228571	16	15	28	8	8	0.285714
0	1	17	9	43	8	8	0.186047	21	15	29	8	8	0.275862
0	1	19	16	36	8	8	0.222222	21	13	28	8	8	0.285714
0	1	11	10	40	8	8	0.2	16	13	34	8	8	0.235294
0	1	14	13	44	8	8	0.181818	18	14	38	8	8	0.210526
0	1	10	8	48	8	7	0.127604	19	9	36	8	8	0.222222
0	1	15	12	42	8	8	0.190476	23	13	29	8	8	0.275862
1	1	19	12	46	8	8	0.173913	29	11	33	8	8	0.242424
1	1	13	12	48	8	8	0.166667	18	15	31	8	8	0.258065
1	1	12	9	46	8	8	0.173913	22	14	35	8	8	0.228571
1	1	13	7	58	8	7	0.105603	24	8	39	8	7	0.157051
1	1	16	7	59	8	8	0.135593	18	7	68	8	8	0.117647
1	1	15	13	43	8	8	0.186047	22	14	31	8	8	0.258065
1	1	18	12	42	8	8	0.190476	30	13	26	8	8	0.307692
1	1	22	12	29	8	7	0.211207	33	12	25	8	8	0.32
1	1	10	8	57	8	7	0.107456	18	7	53	8	7	0.115566
1	1	17	9	31	8	7	0.197581	23	14	40	8	8	0.2
1	1	13	6	51	8	8	0.156863	12	11	54	8	8	0.148148
1	1	17	11	42	8	8	0.190476	22	9	33	8	8	0.242424
1	1	20	8	44	8	8	0.181818	12	11	53	8	7	0.115566
1	1	11	5	50	8	7	0.1225	16	7	49	8	6	0.0918367
1	1	13	8	54	8	7	0.113426	23	14	51	8	8	0.156863
1	1	19	11	35	8	7	0.175	23	12	33	8	8	0.242424
1	1	16	5	46	8	8	0.173913	20	14	33	8	8	0.242424
